# Supplementary material for: Modeling Spinal Cord Injury in a Dish with Hyperosmotic Stress: Population-Specific Effects and the Modulatory Role of Mesenchymal Stromal Cell Secretome
Source: Int J Mol Sci. 2025 Apr 2;26(7):3298. doi: 10.3390/ijms26073298 (PMC11989751; doi:10.3390/ijms26073298)
Supplement: Supplementary file 1 [file ijms-26-03298-s001.zip]

Archive with 1 entries (1 files):
- ijms-3458113-supplementary.pdf
